# Supplementary material for: Comparison of Venous Blood Gas and Biochemical Parameters in Sunda Pangolin (Manis javanica) and Chinese Pangolin (Manis pentadactyla) before and after Isoflurane Anesthesia
Source: Animals (Basel). 2023 Mar 25;13(7):1162. doi: 10.3390/ani13071162 (PMC10093139; doi:10.3390/ani13071162)
Supplement: Supplementary file 1 [file animals-13-01162-s001.zip]

Archive with 1 entries (1 files):
- animals-2264496-supplementary.pdf
